# Supplementary material for: Regulatory mechanism of Scutellaria baicalensis Georgi on bone cancer pain based on network pharmacology and experimental verification
Source: PeerJ. 2022 Nov 17;10:e14394. doi: 10.7717/peerj.14394 (PMC9676018; doi:10.7717/peerj.14394)
Supplement: Supplemental Information 3 [file peerj-10-14394-s003.zip]

Archive with 5 entries (4 files):
- Raw Data/
- Raw Data/Baicalein-GAT-JXFSS_data.xls
- Raw Data/Baicalein-GAT_data-1.xls
- Raw Data/wogonin-GAT-JXFSS_data.xls
- Raw Data/wogonin-GAT_data.xls
